# Supplementary material for: Multi-omics analysis reveals the involvement of origin recognition complex subunit 6 in tumor immune regulation and malignant progression
Source: Front Immunol. 2023 Oct 12;14:1236806. doi: 10.3389/fimmu.2023.1236806 (PMC10602784; doi:10.3389/fimmu.2023.1236806)
Supplement: Supplementary file 5 [file Table_1.xlsx]

## Sheet: table s1
Supplementary Table 1. The siRNA target sequences.
The target sites of siRNA:	Sequences
si-ORC6#1 sense	5'-GGAAAGCAGAGGAGUACUUTT-3′
si-ORC6#1 antisense	5'-AAGUACUCCUCUGCUUUCCTT-3′
si-ORC6#2 sense	5'-GGUUUGAACAAGGAGACAUTT-3′
si-ORC6#2 antisense	5'-AUGUCUCCUUGUUCAAACCTT-3′
si-NC sense	5'-UUCUCCGAACGUGUCACGUTT-3′
si-NC antisense	5'-ACGUGACACGUUCGGAGAATT-3′
