# Supplementary material for: Multi-omics analysis reveals the involvement of origin recognition complex subunit 6 in tumor immune regulation and malignant progression
Source: Front Immunol. 2023 Oct 12;14:1236806. doi: 10.3389/fimmu.2023.1236806 (PMC10602784; doi:10.3389/fimmu.2023.1236806)
Supplement: Supplementary file 6 [file Table_2.xlsx]

## Sheet: LIHC
Supplementary Table 2. The relationship between ORC6 expression and clinicopathological characteristics in patients with TCGA-LIHC cohort
Characteristics	Low expression of ORC6	High expression of ORC6	pvalue	Statistic	Method
n	187	187
Age, n (%)			0.0699935	3.28317	Chisq test
<= 60	80 (21.4%)	97 (26%)
> 60	107 (28.7%)	89 (23.9%)
Gender, n (%)			0.319845	0.98958	Chisq test
Female	56 (15%)	65 (17.4%)
Male	131 (35%)	122 (32.6%)
Pathologic stage, n (%)			0.0769996	3.12712	Chisq test
Stage I&Stage II	135 (38.6%)	125 (35.7%)
Stage III&Stage IV	37 (10.6%)	53 (15.1%)
Histologic grade, n (%)			4.17984e-07	25.6095	Chisq test
G1&G2	139 (37.7%)	94 (25.5%)
G3&G4	44 (11.9%)	92 (24.9%)
Tumor status, n (%)			0.0617383	3.49006	Chisq test
Tumor free	110 (31%)	92 (25.9%)
With tumor	68 (19.2%)	85 (23.9%)
AFP(ng/ml), n (%)			0.00190757	9.63642	Chisq test
<= 400	120 (42.9%)	95 (33.9%)
> 400	22 (7.9%)	43 (15.4%)
Vascular invasion, n (%)			0.0384696	4.28414	Chisq test
No	118 (37.1%)	90 (28.3%)
Yes	49 (15.4%)	61 (19.2%)
Values in italics indicate a statistically significant difference.
