# Supplementary material for: Multi-omics analysis reveals the involvement of origin recognition complex subunit 6 in tumor immune regulation and malignant progression
Source: Front Immunol. 2023 Oct 12;14:1236806. doi: 10.3389/fimmu.2023.1236806 (PMC10602784; doi:10.3389/fimmu.2023.1236806)
Supplement: Supplementary file 7 [file Table_3.xlsx]

## Sheet: LIHC
Supplementary Table 3. Univariate and multivariate cox regression analyzes clarify the prognostic value of ORC6 in the TCGA-LIHC cohort
Characteristics	Total(N)	Univariate analysis		Multivariate analysis
		HR(95% CI)	P value	HR(95% CI)	P value
Age	373		0.292882
<= 60	177	Reference
> 60	196	1.205 (0.850 - 1.708)	0.294834
Gender	373		0.204026
Female	121	Reference
Male	252	0.793 (0.557 - 1.130)	0.199847
AFP(ng/ml)	279		0.773132
<= 400	215	Reference
> 400	64	1.075 (0.658 - 1.759)	0.771871
Child-Pugh grade	240		0.19443
A	218	Reference
B&C	22	1.643 (0.811 - 3.330)	0.16843
Pathologic stage	349		< 0.001
Stage I&Stage II	259	Reference		Reference
Stage III&Stage IV	90	2.504 (1.727 - 3.631)	< 0.001	2.454 (1.691 - 3.562)	< 0.001
ORC6	373		0.0144939
Low	187	Reference		Reference
High	186	1.540 (1.089 - 2.179)	0.0146821	1.531 (1.059 - 2.213)	0.0235204
Values in italics indicate a statistically significant difference.
