# Supplementary material for: Multi-omics analysis reveals the involvement of origin recognition complex subunit 6 in tumor immune regulation and malignant progression
Source: Front Immunol. 2023 Oct 12;14:1236806. doi: 10.3389/fimmu.2023.1236806 (PMC10602784; doi:10.3389/fimmu.2023.1236806)
Supplement: Supplementary file 8 [file Table_4.xlsx]

## Sheet: GBMLGG
Supplementary Table 4. The relationship between ORC6 expression and clinicopathological characteristics in patients with TCGA-GBMLGG cohort
characteristics	Low expression of ORC6	High expression of ORC6	pvalue	statistic	method
n	349	350
Age, n (%)			1.19534e-08	32.4944	Chisq test
<= 60	308 (44.1%)	248 (35.5%)
> 60	41 (5.9%)	102 (14.6%)
Gender, n (%)			0.341915	0.903239	Chisq test
Female	155 (22.2%)	143 (20.5%)
Male	194 (27.8%)	207 (29.6%)
Histological type, n (%)			3.04333e-30	140.436	Chisq test
Astrocytoma	121 (17.3%)	75 (10.7%)
Oligoastrocytoma	94 (13.4%)	41 (5.9%)
Oligodendroglioma	116 (16.6%)	84 (12%)
Glioblastoma	18 (2.6%)	150 (21.5%)
WHO grade, n (%)			1.22126e-38	174.597	Chisq test
G2	175 (27.5%)	49 (7.7%)
G3	119 (18.7%)	126 (19.8%)
G4	18 (2.8%)	150 (23.5%)
IDH status, n (%)			3.76884e-28	121.027	Chisq test
WT	54 (7.8%)	192 (27.9%)
Mut	291 (42.2%)	152 (22.1%)
1p/19q codeletion, n (%)			0.00207576	9.48131	Chisq test
Non-codel	244 (35.3%)	276 (39.9%)
Codel	104 (15%)	68 (9.8%)
Values in italics indicate a statistically significant difference.
