# Supplementary material for: Multi-omics analysis reveals the involvement of origin recognition complex subunit 6 in tumor immune regulation and malignant progression
Source: Front Immunol. 2023 Oct 12;14:1236806. doi: 10.3389/fimmu.2023.1236806 (PMC10602784; doi:10.3389/fimmu.2023.1236806)
Supplement: Supplementary file 9 [file Table_5.xlsx]

## Sheet: GBMLGG
Supplementary Table 5. Univariate and multivariate cox regression analyzes clarify the prognostic value of ORC6 in the TCGA-GBMLGG cohort
Characteristics	Total(N)	Univariate analysis		Multivariate analysis
		HR(95% CI)	P value	HR(95% CI)	P value
Age	698
<= 60	555	Reference		Reference
> 60	143	4.696 (3.620 - 6.093)	< 0.001	2.021 (1.501 - 2.723)	< 0.001
Gender	698
Female	297	Reference		Reference
Male	401	1.250 (0.979 - 1.595)	0.073	1.040 (0.801 - 1.351)	0.767
WHO grade	636
G2	223	Reference		Reference
G3	245	2.967 (1.986 - 4.433)		2.321 (1.535 - 3.510)
G4	168	18.600 (12.448 - 27.794)	< 0.001	8.272 (5.101 - 13.415)	< 0.001
1p/19q codeletion	691
Non-codel	520	Reference		Reference
Codel	171	0.225 (0.147 - 0.346)	< 0.001	0.457 (0.286 - 0.730)	0.001
ORC6	698
Low	349	Reference		Reference
High	349	3.241 (2.498 - 4.205)	< 0.001	1.548 (1.131 - 2.119)	0.006
Values in italics indicate a statistically significant difference.
